# Supplementary material for: Prognostic and Treatment-Specific Predictive Implications of HER2 Expression in RAS Wild-Type Metastatic Colorectal Cancer: A Multicenter Retrospective Real-World Study
Source: J Clin Med. 2026 May 21;15(10):3979. doi: 10.3390/jcm15103979 (PMC13207513; doi:10.3390/jcm15103979)
Supplement: Supplementary file 1 [file jcm-15-03979-s001.zip]

Archive with 1 entries (1 files):
- jcm-4299248-supplementary.pdf
